# Supplementary material for: Pangenome analysis indicates evolutionary origins and genetic diversity: emphasis on the role of nodulation in symbiotic Bradyrhizobium
Source: Front Plant Sci. 2025 Apr 2;16:1539151. doi: 10.3389/fpls.2025.1539151 (PMC12000093; doi:10.3389/fpls.2025.1539151)
Supplement: Supplementary File 1 — (Tables S1, S2, S3 and S4) | Description of the selected genomes, including the identification and selection of fix/nif and nod genes related to nitrogen fixation and symbiosis, genes associated with the type III secretion system (T3SS) and their effector proteins, and the type IV secretion system (T4SS). [file Table1.xlsx]

## Sheet: Table S1
Supplementary Table S1. Strains used in this study.
Species	Geographic site of isolation	type strain	Host species	Subfamily	Tribe	Isolation source	Symbiovar	doi	Genome/bioproject/assembly accession number	GenBank assembly accession	Bioproject	BioSample	Completeness	Contamination	Contigs	N50	P50	Genoma
Bradyrhizobium acaciae	South Africa	10BBT	Acacia dealbata	Mimosoideae	Ingeae	root nodule	-	doi.org/10.1016/j.ympev.2021.107340	JACMYK000000000	GCA_020889785.1	PRJNA657394	SAMN15826096	99.18	0.83	334	47.328	48	Contigs
Bradyrhizobium agreste	Australia: Kununurra	CNPSo 4010T	Glycine clandestina	Papilionoideae	Phaseoleae	root nodule	cajani	doi.org/10.1016/j.syapm.2020.126053	JACCHP000000000	GCA_016031625.1	PRJNA645156	SAMN15495217	99.83	0.34	75	251.874	10	Contigs
Bradyrhizobium algeriense	Algeria	RST91	Retama sphaerocarpa	Papilionoideae	Genisteae	root nodule	retamae	doi.org/10.1016/j.syapm.2018.03.004	PYCN01000099	GCA_003062295.1	PRJNA438074	SAMN08690532	100.00	2.71	337	242.378	10	Contigs
Bradyrhizobium altum	South Africa	Pear77T	Pearsonia obovata	Papilionoideae	Crotalarieae	root nodule	-	doi.org/10.1016/j.ympev.2021.107338	JACMYP000000000	GCA_020889705.1	PRJNA657394	SAMN15826095	98.82	0.53	613	28.95	99	Contigs
Bradyrhizobium archetypum	Australia: Wooramel	WSM 1744T	Muelleranthus trifoliolatus	Papilionoideae	Bossiaeeae	root nodule	retamae	doi.org/10.1099/ijsem.0.004322	JAAVLW000000000.1	GCA_013114835.1	PRJNA615178	SAMN14448121	99.83	0.51	35	804.703	4	Contigs
Bradyrhizobium australafricanum	South Africa: Amathole District	WSM 4400T	Glycine sp.	Papilionoideae	Phaseoleae	root nodules	vignae	doi.org/10.1099/ijsem.0.005446	JAGKJL000000000.1	GCA_020329495.1	PRJNA717299	SAMN18497705	99.82	1.22	221	125.914	25	Contigs
Bradyrhizobium australiense	Australia: Carnarvon	WSM 1791T	Indigofera sp.	Papilionoideae	Indigofereae	root nodule	retamae	doi.org/10.1099/ijsem.0.004322	JAAVLX000000000.1	GCA_013114825.1	PRJNA615193	SAMN14448309	99.98	0.95	46	720.641	5	Contigs
Bradyrhizobium barranii	Canada	144S4T	Glycine max	Papilionoideae	Phaseoleae	root nodule	-	doi.org/10.1099/ijsem.0.005549	CP086136	GCA_017565645.3	PRJNA714589	SAMN18312838	99.96	0.79	-	-	-	Complete
Bradyrhizobium brasilense	Brazil	UFLA03-321T	Vigna unguiculata	Papilionoideae	Phaseoleae	root nodule	tropiciagri	doi.org/10.1007/s00203-017-1390-1	MPVQ00000000	GCA_001969825.1	PRJNA354699	SAMN06050723	99.66	0.56	94	188.493	16	Contigs
Bradyrhizobium canariense	Spain: Tenerife	BTA-1T	Chamaecytisus prolifer	Papilionoideae	Genisteae	root nodule	genistearum	doi.org/doi.org/10.1099/ijs.0.63292-0	VSST01	GCA_019402665.1	PRJNA560860	SAMN12600545	99.98	0.11	154	130.9	20	Scaffold
Bradyrhizobium centrolobii	Brazil – Amazon	BR 10245T	Centrolobium paraense	Papilionoideae	Dalbergieae	root nodule	-	doi.org/10.1007/s00203-017-1340-y	LUUB00000000	GCA_001641635.1	PRJNA301972	SAMN04448272	99.80	2.87	215	83.109	39	Contigs
Bradyrhizobium cytisi	Moroccan Rif	CTAW11T	Cytisus villosus	Papilionoideae	Genisteae	nodule	genistearum	doi.org/10.1099/ijs.0.027649-0	VSSR00000000	GCA_008123515.1	PRJNA560796	SAMN12600325	100.00	0.76	186	126.158	22	Contigs
Bradyrhizobium daqingense	China: Heilongjiang, Daqing	CCBAU 15774T	Glycine max	Papilionoideae	Phaseoleae	root nodule	glycinearum	doi.org/10.1099/ijs.0.034280-0	ASM2104468v1	GCA_021044685.1	PRJNA781976	SAMN23310456	100.00	0.07	-	-	-	Complete
Bradyrhizobium diazoefficiens	USA: Florida	USDA 110T	Glycine max	Papilionoideae	Phaseoleae	-	glycinearum	doi.org/10.1093/dnares/9.6.189	CP011360.1	GCA_001642675.1	PRJNA282645	SAMN03573437	99.98	0.34	-	-	-	Complete
Bradyrhizobium diversitatis	Australia	CNPSo 4019T	Glycine max	Papilionoideae	Phaseoleae	root nodule	-	doi.org/10.1099/ijsem.0.004742	JACEGD000000000	GCA_016031635.1	PRJNA647297	SAMN15581659	100.00	0.88	133	198.871	16	Contigs
Bradyrhizobium elkanii	USA: California	USDA 76T	Glycine max	Papilionoideae	Phaseoleae	root nodule	sojae	doi.org/10.1186/s40793-017-0238-2	CP066356.1	GCA_023278185.1	PRJNA686128	SAMN17108307	100.00	0.68	-	-	-	Complete
Bradyrhizobium embrapense	Colombia	SEMIA 6208T	Desmodium heterocarpon	Papilionoideae	Desmodieae	root nodule	tropiciagri	doi.org/10.1099/ijsem.0.000592	LFIP00000000.2	GCA_001189235.2	PRJNA287423	SAMN03782074	99.89	0.00	36	809.967	4	Contigs
Bradyrhizobium forestalis	Brazil – Amazon	INPA54BT	Inga sp.	Mimosoideae	Ingeae	root nodule	cajani	doi.org/10.1007/s00203-018-1486-2	PGVG00000000	GCA_002795245.1	PRJNA418781	SAMN08035463	100.00	0.37	189	151.517	16	Contigs
Bradyrhizobium frederickii	USA	CNPSo 3426T	Chamaecrista fasciculata	Caesalpinioideae	Cassieae	nodule	cajani	doi.org/10.1099/ijsem.0.003697	SPQS00000000	GCA_004570865.1	PRJNA529073	SAMN11254746	100.00	0.00	145	304.001	10	Contigs
Bradyrhizobium guangzhouense	China: Guangdong	CCBAU 51670T	Arachis hypogaea	Papilionoideae	Dalbergieae	nodule	arachidis	doi.org/10.1016/j.syapm.2019.126002	ASM411495.1	GCA_004114955.1	PRJNA279921	SAMN03459144	99.44	0.70	-	-	-	Complete
Bradyrhizobium hipponense	Tunisia	aSej3T	Lupinus angustifolius	Papilionoideae	Genisteae	root nodule	genistearum	doi.org/10.1099/ijsem.0.004445	VSTH00000000	GCA_008123965.1	PRJNA561355	SAMN12616695	100.00	1.46	331	61.328	41	Contigs
Bradyrhizobium icense	Peru	LMTR 13T	Phaseolus lunatus	Papilionoideae	Phaseoleae	root nodule	retamae	doi.org/10.1099/ijs.0.060426-0	NZ_CP016428.1	GCA_001693385.1	PRJNA325367	SAMN05230120	100.00	1.47	-	-	-	Complete
Bradyrhizobium japonicum	Japan	USDA 6T	Glycine max	Papilionoideae	Phaseoleae	root nodule	glycinearum	doi.org/10.1099/00207713-32-1-136	NC_017249.1	GCA_000284375.1	PRJDA67463	SAMD00060992	100.00	0.00	-	-	-	Complete
Bradyrhizobium jicamae	Honduras	PAC68T	Pachyrhizus erosus	Papilionoideae	Phaseoleae	root nodule	-	doi.org/10.1099/ijs.0.006320-0	NZ_LLXZ01000001.1	GCA_001440395.1	PRJNA241374	SAMN02689491	98.19	0.41	456	53.842	47	Contigs
Bradyrhizobium lablabi	China	CCBAU 23086T	Lablab purpureus	Papilionoideae	Phaseolinae	nodule	retamae	doi.org/10.1099/ijs.0.027110-0	NZ_LLYB01000079.1	GCA_001440475.1	PRJNA241376	SAMN02689497	99.89	0.53	366	63.513	44	Contigs
Bradyrhizobium manauense	Brazil	BR 3351T	Vigna unguiculata	Papilionoideae	Phaseoleae	root nodule	-	doi.org/10.1099/ijs.0.061259-0	NZ_LJYG01000088.1	GCA_001440035.1	PRJNA295814	SAMN04088902	98.37	1.52	371	45.3	61	Contigs
Bradyrhizobium murdochi	Australia	WSM 1741T	Rhynchosia minima	Papilionoideae	Phaseoleae	nodule	retamae	doi.org/10.1099/ijsem.0.004322	AXAU00000000.1	GCA_000472965.1	PRJNA163007	SAMN02441128	100.00	0.17	69	311.4	7	Scaffold
Bradyrhizobium nanningense	China: Guangxi	CCBAU 53390T	Arachis hypogaea	Papilionoideae	Dalbergieae	nodule	glycinearum	doi.org/10.1016/j.syapm.2019.126002	ASM411453.1	GCA_004114535.1	PRJNA279921	SAMN03459137	99.89	0.08	82	296.1	9	Scaffold
Bradyrhizobium neotropicale	Brazil	BR 10247T	Centrolobium paraense	Papilionoideae	Dalbergieae	root nodule	-	doi.org/10.1099/ijs.0.065458-0		GCA_001641695.1	PRJNA311013	SAMN04457964	99.53	0.21	189	86.8	32	Scaffold
Bradyrhizobium ottawaense	Canada	OO99T	Glycine max	Papilionoideae	Phaseoleae	root nodule	glycinearum	doi.org/10.1099/ijs.0.065540-0	NZ_CP029425.1	GCA_002278135.2	PRJNA397101	SAMN07448707	99.89	0.34	-	-	-	Complete
Bradyrhizobium pachyrhizi	Costa Rica	PAC48T	Pachyrhizus erosus	Papilionoideae	Phaseoleae	nodule	pachyrhizi	doi.org/10.1099/ijs.0.006320-1	LFIQ01000079.1	GCA_001189245.1	PRJNA287433	SAMN03782120	99.02	0.48	648	26.465	95	Contigs
Bradyrhizobium paxllaeri	Peru: San Camilo, Ica	LMTR 21T	Phaseolus lunatus	Papilionoideae	Phaseoleae	root nodule	retamae	doi.org/10.1016/j.gdata.2017.06.008	ASM169351.2	GCA_001693515.2	PRJNA325366	SAMN05230119	100.00	0.54	-	-	-	Complete
Bradyrhizobium quebecense	Canada: Gatineau, Quebec	66S1MBT	Glycine max cv. AC Glengarry	Papilionoideae	Phaseoleae	root nodule	septentrionalis	doi.org/10.1099/ijsem.0.004831	ASM1337379.3	GCA_013373795.3	PRJNA640100	SAMN15299083	99.55	0.84	-	-	-	Complete
Bradyrhizobium retamae	Morocco: Ras el Ma	Ro19T	Retama sphaerocarpa	Papilionoideae	Genisteae	root nodule	retamae	doi.org/10.1016/j.syapm.2013.03.001	ASM144041.1	GCA_001440415.1	PRJNA241375	SAMN02689496	99.92	3.11	235	131.2	17	Contigs
Bradyrhizobium rifense	Morocco: Aoudal	CTAW71T	Cytisus villosus	Papilionoideae	Genisteae	nodule	genistearum	doi.org10.1016/j.syapm.2012.06.001	ASM812342.1	GCA_008123425.1	PRJNA560799	SAMN12600330	99.72	1.36	144	145.2	22	Scaffold
Bradyrhizobium septentrionale	Canada	1S1T	Glycine max cv. AC Glengarry	Papilionoideae	Phaseoleae	root nodule	septentrionalis	doi.org/10.1099/ijsem.0.004831	JAAOLE000000000	GCA_011516645.3	PRJNA612041	SAMN14360499	99.87	0.85	7	9,801,030	1	Contigs
Bradyrhizobium stylosanthis	Brazil	BR 446T	Stylosanthes guianensis	Papilionoideae	Dalbergiae	root nodule	-	doi.org/10.1128/genomeA.00631-16	LVEM01	GCA_001641335.1	PRJNA315153	SAMN04549886	100.00	0.13	22	1,501,053	3	Contigs
Bradyrhizobium tropiciagri	Brazil	SEMIA 6148T	Neonotonia wightii	Papilionoideae	Phaseoleae	root nodule	tropiciagri	doi.org/10.1099/ijsem.0.000592	LFLZ01000001.1	GCA_001189845.1	PRJNA287624	SAMN03784761	98.55	1.07	189	111.45	28	Contigs
Bradyrhizobium uaiense	Brazil - Minas gerais - bauxite mining	UFLA03-164T	Vigna unguiculata	Papilionoideae	Phaseoleae	nodule	tropiciagri	doi.org/10.1007/s00203-020-01827-w	VKHP00000000	GCA_010811875.1	PRJNA418781	SAMN12237784	99.76	1.87	1.309	30.938	100	Contigs
Bradyrhizobium valentinum	Spain: Monserrat, Valencia	LmjM3T	Lupinus Mariae-josephae	Papilionoideae	Genisteae	root nodule	retamae	doi.org/10.1016/j.syapm.2014.05.002	LLXX00000000	GCA_001440405.1	PRJNA241154	SAMN02688507	97.84	1.18	430	42	64	Scaffold
Bradyrhizobium vignae	Namibia	LMG 28791T	Vigna unguiculata	Papilionoideae	Phaseoleae	nodule	cajani	doi.org/10.1099/ijsem.0.000674	NZ_RDQF01000031.1	GCA_004114425.1	PRJNA497496	SAMN10259397	99.98	0.25	156	130.263	21	Scaffold
Bradyrhizobium viridifuturi	Brazil	SEMIA 690T	Centrosema pubescens	Papilionoideae	Phaseolae	nodule	tropiciagri	doi.org/10.1128/genomeA.01481-15	LGTB01	GCA_001238275.1	PRJNA290320	SAMN03890369	97.17	0.11	152	138.766	22	Contigs
Bradyrhizobium zhanjiangense	China: Guangdong	CCBAU 51778T	Arachis hypogaea	Papilionoideae	Dalbergieae	nodule	-	doi.org/10.1016/j.syapm.2019.126002	ASM411493.1	GCA_004114935.1	PRJNA279921	SAMN03459138	99.98	0.00	-	-	-	Complete
Bradyrhizobium zhengyangense	China:Zhengyang	WYCCWR 13023T	Arachis hypogaea	Papilionoideae	Dalbergieae	root nodules	arachidis	doi.org/10.1099/ijsem.0.005723	ASM2201248.1	GCA_022012485.1	PRJNA797113	SAMN24966686	99.44	1.10	120	227.9	13	Scaffold

## Sheet: Table S2
Supplementary Table S2. Fix/nif genes considered in this study.
Main components of nitrogenase
Gene name	Function	strains	Accession
nifH	nif/fix	Bradyrhizobium diazoefficiens USDA110	BAC47034.1
nifD	nif/fix	B. diazoefficiens USDA110	BAC47008.1
nifK	nif/fix	B. diazoefficiens USDA110	BAC47009.1
Regulation of nitrogenase activity
Gene name	Function	strains	Accession
fixA	nif/fix	B. diazoefficiens USDA110	BAC47303.1
fixB	nif/fix	B. diazoefficiens USDA110	BAC47038.1
fixC	nif/fix	B. diazoefficiens USDA110	BAC47039.1
fixJ	nif/fix	B. diazoefficiens USDA110	BAC48024.1
fixK	nif/fix	B. diazoefficiens USDA110	BAC51326.1
fixL	nif/fix	B. diazoefficiens USDA110	BAC48025.1
fixN	nif/fix	B. diazoefficiens USDA110	BAC48028.1
fixO	nif/fix	B. diazoefficiens USDA110	BAC48029.1
fixP	nif/fix	B. diazoefficiens USDA110	BAC48031.1
fixQ	nif/fix	B. diazoefficiens USDA110	BAC48030.1
fixX	nif/fix	B. diazoefficiens USDA110	BAC47040.1
nifA	nif/fix	B. diazoefficiens USDA110	BAC47302.1
nifL	nif/fix	B. diazoefficiens USDA110	BAC46022.1
nifM	nif/fix	MULTISPECIES	WP_024343362.1
nifW	nif/fix	B. diazoefficiens USDA110	BAC47036.1
nifZ	nif/fix	B. diazoefficiens USDA110	BAC47026.1
fixR	nif/fix	B. diazoefficiens USDA110	BAC47301.1
FeMo-co and Fe-S cluster synthesis
Gene name	Function	strains	Accession
nifB	nif/fix	B. diazoefficiens USDA110	BAC47024.1
nifE	nif/fix	B. diazoefficiens USDA110	BAC47010.1
nifN	nif/fix	B. diazoefficiens USDA110	BAC47011.1
nifQ	nif/fix	B. diazoefficiens USDA110	BAC47035.1
nifS	nif/fix	B. diazoefficiens USDA110	BAC49603.1
nifT	nif/fix	B. diazoefficiens USDA110	BAC47022.1
nifU	nif/fix	B. diazoefficiens USDA110	BAC46065.1
nifV	nif/fix	B. elkanii USDA61	BBC02588.1
nifX	nif/fix	B. diazoefficiens USDA110	BAC47012.1
Electron transport
Gene name	Function	strains	Accession
fdx1	nif/fix	B. diazoefficiens USDA110	BAC46314.1
fdx2	nif/fix	B. diazoefficiens USDA110	BAC51150.1

## Sheet: Table S3
Supplementary Table S3. Nod genes considered in this study.
Gene name	Function	strains	Accession
ttsI	nod	Bradyrhizobium elkanii NBRC 14791	CAQ57538.1
nodA	nod	B. diazoefficiens USDA110	BAC47290.1
nodB	nod	B. diazoefficiens USDA110	BAC47291.1
nodC	nod	B. diazoefficiens USDA110	BAC47292.1
nodD2	nod	B. diazoefficiens USDA110	BAC47286.1
nodF	nod	Mesorhizobium japonicum MAFF 303099	BAB51490.1
nodH	nod	B. jicamae PAC68	KRR06456.1
nodI	nod	B. diazoefficiens USDA110	BAC47295.1
nodJ	nod	B. diazoefficiens USDA110	BAC47296.1
nodL	nod	B. elkanii NBRC 14791	GEC51518.1
nodM	nod	B. diazoefficiens USDA110	BAC46897.1
nodP	nod	B. elkanii PAC68	BAB55898.1
nodQ	nod	B. diazoefficiens USDA110	BAC46740.1
nodS	nod	B. diazoefficiens USDA110	BAC47293.1
nodU	nod	B. diazoefficiens USDA110	BAC47294.1
nodV	nod	B. diazoefficiens USDA110	BAC46980
nodW	nod	B. diazoefficiens USDA110	BAC46979.1
nodX	nod	B. elkanii NBRC 14791	GEC51586.1
nodZ	nod	B. diazoefficiens USDA110	BAC47300.1
noeE	nod	B. diazoefficiens USDA110	BAC47338.1
noeL	nod	B. diazoefficiens USDA110	BAC46896.1
nolA	nod	B. diazoefficiens USDA110	BAC47284.1
nolK	nod	B. diazoefficiens USDA110	BAC46895
nolL	nod	MULTISPECIES [Bradyrhizobium]	WP_050994061.1
nolO	nod	B. diazoefficiens USDA110	BAC47299.1

## Sheet: Table S4
Supplementary Table S4. T3SS, T4SS and T3 effectors considered in this study.
Protein name	Function	strains	Accession	References
BEL2-5	T3 effectors	Bradyrhizobium elkanii USDA61	AKS25901	Faruque et al., 2015
ErnA	T3 effectors	B. elkanii USDA61	BBI37140	Lassalle et al., 2019
InnB	T3 effectors	B. elkanii USDA61	ASR87851	Nguyen et al., 2018
NolV	T3 effectors	B. diazoefficiens USDA110	BAC47080.1	Kaneko et al., 2002
nolT	T3 effectors	B. jicamae PAC68	KRQ97095.1	Durán et al., 2014
nolU	T3 effectors	B. diazoefficiens USDA110	BAC47079.1	Kaneko et al., 2002
NopA	T3 effectors	B. elkanii USDA61	BBC02555.1	Kaneko et al., 2011
NopAA; GunA2	T3 effectors	B. diazoefficiens USDA110	BAC46921.1	Kaneko et al., 2002
NopAB	T3 effectors	B. diazoefficiens USDA110	BAC47134	Hempel et al., 2009
NopAC	T3 effectors	B. diazoefficiens USDA110	BAC47258	Hempel et al., 2009
NopAG; NopF	T3 effectors	B. diazoefficiens USDA110	BAC47127	Kaneko et al., 2002
NopAJ	T3 effectors	B. diazoefficiens USDA110	BAC47111	Hempel et al., 2009
NopAR	T3 effectors	B. diazoefficiens USDA110	BAC47105	Kaneko et al., 2002
NopB	T3 effectors	B. elkanii USDA61	BBC02542.1	Kaneko et al., 2011
NopBW	T3 effectors	Mesorhizobium loti MAFF303099	BAB52669	Staehelin & Krishnan, 2015
NopC	T3 effectors	B. elkanii USDA61	BBC02554.1	Büttner et al., 2002
NopD	T3 effectors	Sinorhizobium fredii HH103	CEO91485	Rodrigues et al., 2007
NopE	T3 Structural	B. diazoefficiens USDA110	BAC46914	Wenzel et al, 2010
NopF	T3 effectors	B. elkanii USDA61	BBJ34157	Kusakabe et al., 2020
NopH	T3 Structural	B. diazoefficiens USDA110	BAC47069	Jiménez-Guerrero et al., 2010
NopJ	T3 effectors	Sinorhizobium fredii NGR234	AAB92459	Wassem et al., 2008
NopL	T3 effectors	B. elkanii USDA61	BBC02544.1	Kambara et al., 2009
NopM	T3 effectors	B. diazoefficiens USDA110	BAC46941	Kambara et al., 2009
NopP	T3 effectors	B. elkanii USDA61	BBC02248.1	Okazaki et al., 2013
NopP2	T3 effectors	B. elkanii USDA61	BBC02610.1	Kaneko et al., 2011
NopT	T3 effectors	B. diazoefficiens USDA110	BAC47323	Fotiadis et al., 2012
NopX | StcE	T3 Structural	B. elkanii USDA61	BBC02552.1	Kaneko et al., 2011
T3SS_SctJ | NolT	T3SS	B. diazoefficiens USDA110	BAC47323	Kaneko et al., 2002
T3SS_SctN | YscN	T3SS	MacsyFinder	-	Abby et al., 2014
T3SS_SctQ | hypothetical	T3SS	MacsyFinder	-	Abby et al., 2014
T3SS_SctR | SpaP	T3SS	MacsyFinder	-	Abby et al., 2014
T3SS_SctS | hypothetical	T3SS	MacsyFinder	-	Abby et al., 2014
T3SS_SctT | hypothetical	T3SS	MacsyFinder	-	Abby et al., 2014
T3SS_SctU | YscU	T3SS	MacsyFinder	-	Abby et al., 2014
T3SS_SctV | MxiA	T3SS	MacsyFinder	-	Abby et al., 2014
Tad_RcpA | SctC	T3SS	MacsyFinder	-	Abby et al., 2014
T4SS_T_VirB10	T4SS	MacsyFinder	-	Abby et al., 2014
T4SS_T_VirB11 | PtlH	T4SS	MacsyFinder	-	Abby et al., 2014
T4SS_T_VirB1	T4SS	MacsyFinder	-	Abby et al., 2014
T4SS_T_VirB2	T4SS	MacsyFinder	-	Abby et al., 2014
T4SS_T_VirB3	T4SS	MacsyFinder	-	Abby et al., 2014
T4SS_T_VirB5	T4SS	MacsyFinder	-	Abby et al., 2014
T4SS_T_VirB6	T4SS	MacsyFinder	-	Abby et al., 2014
T4SS_T_VirB8	T4SS	MacsyFinder	-	Abby et al., 2014
T4SS_T_VirB9	T4SS	MacsyFinder	-	Abby et al., 2014
T4SS_Virb4	T4SS	MacsyFinder	-	Abby et al., 2014
References:
Abby, S. S., Néron, B., Ménager, H., Touchon, M., & Rocha, E. P. C. (2014). MacSyFinder: A program to mine genomes for molecular systems with an application to CRISPR-Cas systems. PloS One, 9(10), e110726. https://doi.org/10.1371/journal.pone.0110726
Büttner, D., Nennstiel, D., Klüsener, B., & Bonas, U. (2002). Functional analysis of HrpF, a putative type III translocon protein from Xanthomonas campestris pv. Vesicatoria. Journal of Bacteriology, 184(9), 2389–2398. https://doi.org/10.1128/JB.184.9.2389-2398.2002
Durán, D., Rey, L., Navarro, A., Busquets, A., Imperial, J., & Ruiz-Argüeso, T. (2014). Bradyrhizobium valentinum sp. Nov., isolated from effective nodules of Lupinus mariae-josephae, a lupine endemic of basic-lime soils in Eastern Spain. Systematic and Applied Microbiology, 37(5), 336–341. https://doi.org/10.1016/j.syapm.2014.05.002
Faruque, O. M., Miwa, H., Yasuda, M., Fujii, Y., Kaneko, T., Sato, S., & Okazaki, S. (2015). Identification of Bradyrhizobium elkanii Genes Involved in Incompatibility with Soybean Plants Carrying the Rj4 Allele. Applied and Environmental Microbiology, 81(19), 6710–6717. https://doi.org/10.1128/AEM.01942-15
Fotiadis, C. T., Dimou, M., Georgakopoulos, D. G., Katinakis, P., & Tampakaki, A. P. (2012). Functional characterization of NopT1 and NopT2, two type III effectors of Bradyrhizobium japonicum. FEMS Microbiology Letters, 327(1), 66–77. https://doi.org/10.1111/j.1574-6968.2011.02466.x
Hempel, J., Zehner, S., Göttfert, M., & Patschkowski, T. (2009). Analysis of the secretome of the soybean symbiont Bradyrhizobium japonicum. Journal of Biotechnology, 140(1–2), 51–58. https://doi.org/10.1016/j.jbiotec.2008.11.002
Jiménez-Guerrero, I., Pérez-Montaño, F., Medina, C., Ollero, F. J., & López-Baena, F. J. (2015). NopC Is a Rhizobium-Specific Type 3 Secretion System Effector Secreted by Sinorhizobium (Ensifer) fredii HH103. PloS One, 10(11), e0142866. https://doi.org/10.1371/journal.pone.0142866
Kambara, K., Ardissone, S., Kobayashi, H., Saad, M. M., Schumpp, O., Broughton, W. J., & Deakin, W. J. (2009). Rhizobia utilize pathogen-like effector proteins during symbiosis. Molecular Microbiology, 71(1), 92–106. https://doi.org/10.1111/j.1365-2958.2008.06507.x
Kaneko, T., Nakamura, Y., Sato, S., Minamisawa, K., Uchiumi, T., Sasamoto, S., Watanabe, A., Idesawa, K., Iriguchi, M., Kawashima, K., Kohara, M., Matsumoto, M., Shimpo, S., Tsuruoka, H., Wada, T., Yamada, M., & Tabata, S. (2002). Complete genomic sequence of nitrogen-fixing symbiotic bacterium Bradyrhizobium japonicum USDA110 (supplement). DNA Research: An International Journal for Rapid Publica…
Kaneko, T., Maita, H., Hirakawa, H., Uchiike, N., Minamisawa, K., Watanabe, A., & Sato, S. (2011). Complete Genome Sequence of the Soybean Symbiont Bradyrhizobium japonicum Strain USDA6T. Genes, 2(4), 763–787. https://doi.org/10.3390/genes2040763
Kusakabe, S., Higasitani, N., Kaneko, T., Yasuda, M., Miwa, H., Okazaki, S., Saeki, K., Higashitani, A., & Sato, S. (2020). Lotus Accessions Possess Multiple Checkpoints Triggered by Different Type III Secretion System Effectors of the Wide-Host-Range Symbiont Bradyrhizobium elkanii USDA61. Microbes and Environments, 35(1), ME19141. https://doi.org/10.1264/jsme2.ME19141
Lassalle, F., Veber, P., Jauneikaite, E., & Didelot, X. (2019). Automated reconstruction of all gene histories in large bacterial pangenome datasets and search for co-evolved gene modules with Pantagruel (p. 586495). bioRxiv. https://doi.org/10.1101/586495
Nguyen, H. P., Miwa, H., Kaneko, T., Sato, S., & Okazaki, S. (2017). Identification of Bradyrhizobium elkanii Genes Involved in Incompatibility with Vigna radiata. Genes, 8(12), 374. https://doi.org/10.3390/genes8120374
Okazaki, S., Kaneko, T., Sato, S., & Saeki, K. (2013). Hijacking of leguminous nodulation signaling by the rhizobial type III secretion system. Proceedings of the National Academy of Sciences of the United States of America, 110(42), 17131–17136. https://doi.org/10.1073/pnas.1302360110
Rodrigues, J. A., López-Baena, F. J., Ollero, F. J., Vinardell, J. M., Espuny, M. D. R., Bellogín, R. A., Ruiz-Sainz, J. E., Thomas, J. R., Sumpton, D., Ault, J., & Thomas-Oates, J. (2007). NopM and NopD are rhizobial nodulation outer proteins: Identification using LC-MALDI and LC-ESI with a monolithic capillary column. Journal of Proteome Research, 6(3), 1029–1037. https://doi.org/10.1021/pr0605…
Staehelin, C., & Krishnan, H. B. (2015). Nodulation outer proteins: Double-edged swords of symbiotic rhizobia. The Biochemical Journal, 470(3), 263–274. https://doi.org/10.1042/BJ20150518
Wassem, R., Kobayashi, H., Kambara, K., Le Quéré, A., Walker, G. C., Broughton, W. J., & Deakin, W. J. (2008). TtsI regulates symbiotic genes in Rhizobium species NGR234 by binding to tts boxes. Molecular Microbiology, 68(3), 736–748. https://doi.org/10.1111/j.1365-2958.2008.06187.x
Wenzel, M., Friedrich, L., Göttfert, M., & Zehner, S. (2010). The type III-secreted protein NopE1 affects symbiosis and exhibits a calcium-dependent autocleavage activity. Molecular Plant-Microbe Interactions: MPMI, 23(1), 124–129. https://doi.org/10.1094/MPMI-23-1-0124
